# Supplementary material for: Antigenic Maps of Influenza A(H3N2) Produced With Human Antisera Obtained After Primary Infection
Source: J Infect Dis. 2015 Jul 3;213(1):31–8. doi: 10.1093/infdis/jiv367 (PMC4676547; doi:10.1093/infdis/jiv367)
Supplement: Supplementary Data [file supp_jiv367_jiv367supp_tables.xlsx]

## Sheet: Dataset S1
Dataset S1: The season; corresponding weeks of influenza A/H3N2 incidence exceeding 10 cases of influenza-like-illness (ILI) per 10.000 inhabitants in the Netherlands; the sample selection window based on 2 weeks around the epidemic interval; and the virus used to screen for influenza virus-positive samples.
season	weeks ≥10 ILI/10.000	sample selection interval	screening virus
1994/1995	10-15	20/02/1995-30/04/1995	A/Johannesburg/33/1994
1995/1996	48-2	13/11/1995-28/01/1996	A/Johannesburg/33/1994
1996/1997	2-8	23/12/1996-09/03/1997	A/Wuhan/359/1995
1997/1998	8-15	02/02/1998-26/04/1998	A/Sydney/5/1997
1998/1999	51,52, 1-3, 5-10	30/11/1998-28/03/1999	A/Sydney/5/1997
1999/2000	51-5	06/12/1999-20/02/2000	A/Sydney/5/1997
2000/2001	No weeks with ≥10 ILI/10.000 for A/H3N2
2001/2002	6-10	21/01/2002-24/03/2002	A/Sydney/5/1997
2002/2003	No weeks with ≥10 ILI/10.000 for A/H3N2
2003/2004	50-52	24/11/2003-11/01/2004	A/Fujian/411/2002
2004/2005	5-11	17/01/2005-03/04/2005	A/California/7/2004
2005/2006	7-9	30/01/2006-19/03/2006	A/Wisconsin/67/2005
2006/2007	No weeks with ≥10 ILI/10.000 for A/H3N2
2007/2008	No weeks with ≥10 ILI/10.000 for A/H3N2
2008/2009	2-6	22/12/2008-22/02/2009	A/Wisconsin/67/2005
2009/2010	44-48	12/10/2009-13/12/2009	A/Victoria/361/2011
2010/2011	3	03/01/2011-06/02/2011	A/Victoria/361/2011
2011/2012	No weeks with ≥10 ILI/10.000 for A/H3N2
2012/2013	2	24/12/2012-24/03/2013	A/Victoria/361/2011

## Sheet: Dataset S2
Dataset S2: Sample information, screening titers and full hemagglutination inhibition (HI) data set of titers against 23 test viruses of all influenza virus-positive children’s sera.
	HIGH RESPONDERS						LOW RESPONDERS
	S95-1	S00-1	S00-2	S04-1	S04-2	S04-3	S10-1	S10-2	S95-2	S95-3	S95-4	S97-1	S98-1	S00-3	S00-4	S05-1	S11-1
age (months)	16	23	18	23	18	15	18	20	13	12	15	13	23	13	19	15	23
season	1994/1995	1999/2000	1999/2000	2003/2004	2003/2004	2003/2004	2009/2010	2009/2010	1994/1995	1994/1995	1994/1995	1996/1997	1997/1998	1999/2000	1999/2000	2004/2005	2010/2011
screening titer	3840	480	640	240	640	1920	40	20	40	40	20	40	60	60	20	60	10
WE/5/89	160	<10	<10	<10	<10	<10	<10	<10	<10	<10	<10	<10	<10	<10	<10	<10	<10
VI/1/89	640	<10	<10	<10	<10	<10	20	40	20	80	20	<10	<10	<10	160	60	60
BE/352/89	80	<10	<10	<10	<10	<10	<10	<10	<10	<10	<10	<10	<10	<10	<10	<10	<10
CA/1/91	160	<10	<10	<10	<10	<10	<10	<10	20	40	20	<10	<10	<10	20	20	<10
ST/7/92	40	<10	<10	<10	<10	<10	<10	<10	30	80	40	<10	<10	20	20	<10	10
NL/938/92	1920	<10	<10	40	<10	<10	<10	<10	<10	<10	<10	<10	<10	<10	<10	<10	<10
FI/220/92	80	<10	<10	<10	<10	<10	<10	<10	<10	<10	<10	<10	<10	<10	<10	<10	<10
SD/9/93	640	<10	<10	<10	<10	<10	<10	<10	20	40	20	20	<10	<10	<10	20	<10
ST/20/93	960	<10	<10	30	<10	<10	<10	10	40	60	60	60	30	20	20	20	20
JO/33/94	1920	<10	<10	<10	<10	<10	<10	<10	<10	40	<10	40	<10	<10	<10	<10	<10
FI/381/95	1280	<10	40	80	20	<10	<10	<10	160	40	20	20	120	<10	<10	<10	<10
WU/359/95	1280	20	20	80	10	20	<10	<10	<10	<10	<10	10	<10	80	<10	<10	<10
SY/5/97	640	240	240	320	40	640	<10	10	10	20	20	<10	30	40	40	10	<10
HK/280/97	1920	80	120	160	80	60	<10	<10	80	10	20	40	40	80	10	30	<10
PM/2007/99	160	640	480	320	240	640	10	10	<10	<10	<10	<10	10	20	40	20	<10
NL/1/02	10	240	160	80	240	240	20	20	40	20	20	<10	80	40	80	40	20
FU/411/02	<10	120	40	160	320	1280	<10	40	<10	<10	<10	<10	<10	<10	<10	<10	<10
CF/7/04	<10	30	30	240	960	960	30	40	<10	<10	30	<10	40	<10	20	20	<10
WN/67/05	<10	<10	<10	30	160	80	160	80	<10	<10	<10	<10	<10	<10	<10	<10	<10
BR/10/07	<10	<10	<10	<10	320	120	240	320	<10	<10	<10	<10	<10	<10	<10	<10	<10
PE/16/09	<10	<10	<10	<10	<10	<10	80	80	<10	<10	<10	<10	<10	<10	<10	<10	<10
VI/361/11	<10	20	<10	<10	20	80	40	30	10	30	40	<10	80	<10	10	60	<10
NL/63/11	<10	<10	<10	30	60	80	240	160	40	60	160	<10	160	<10	<10	<10	30

## Sheet: Dataset S3
Dataset S3: HI titers of 24 ferret sera to the 23 test viruses
	BE/353/89	GU/54/89	NL/620/89	HK/34/90	VI/2/90	BE/32A/92	BE/32V/92	GD/25/93	NA/933/95	NL/47/95	NL/218/95	SP/1/96	SY/5A/97	NL/22/03	NL/88/03	WY/3/03	NY/55/04	WE/1/04	HI/52/05	BR/10/07	UR/716/07	NL/377/08	PE/16/09	VI/210/09
WE/5/89	320	20480	20480	640	5120	160	120	30	<10	<10	240	<10	<10	<10	<10	<10	<10	<10	<10	<10	<10	<10	<10	<10
VI/1/89	<10	5120	640	120	<10	120	120	<10	<10	<10	20	<10	<10	<10	<10	<10	<10	<10	<10	<10	<10	<10	<10	<10
BE/352/89	480	480	2560	480	960	60	40	<10	<10	<10	20	<10	<10	<10	<10	<10	<10	<10	<10	<10	<10	<10	<10	<10
CA/1/91	160	20480	20480	240	2560	240	120	40	<10	<10	160	<10	<10	<10	<10	<10	<10	<10	<10	<10	<10	<10	<10	<10
ST/7/92	120	160	3840	960	3840	160	240	<10	120	<10	40	<10	<10	<10	<10	<10	<10	30	<10	<10	<10	<10	<10	<10
NL/938/92	40	160	480	2560	30	1920	1280	60	<10	<10	80	<10	<10	<10	<10	<10	<10	<10	<10	<10	<10	<10	<10	<10
FI/220/92	160	160	1280	80	1280	80	30	<10	<10	<10	10	<10	<10	<10	<10	<10	<10	<10	<10	<10	<10	<10	<10	<10
SD/9/93	20	160	480	640	<10	10240	640	320	40	160	240	<10	<10	<10	<10	<10	<10	<10	<10	<10	<10	<10	<10	<10
ST/20/93	40	480	480	640	60	7680	320	320	40	480	960	30	<10	<10	<10	<10	<10	<10	<10	<10	<10	<10	<10	<10
JO/33/94	<10	<10	<10	320	<10	2560	120	3840	20	1280	960	<10	<10	<10	<10	<10	<10	<10	<10	<10	<10	<10	<10	<10
FI/381/95	<10	<10	<10	160	10	1280	80	320	1920	2560	640	240	320	<10	30	20	<10	<10	<10	<10	<10	<10	<10	<10
WU/359/95	<10	<10	240	80	<10	480	40	60	5120	320	240	960	480	<10	<10	<10	<10	<10	<10	<10	<10	<10	<10	<10
SY/5/97	<10	<10	<10	40	20	40	<10	<10	160	80	20	<10	10240	320	480	320	<10	<10	80	10	40	40	<10	<10
HK/280/97	<10	<10	80	480	40	1920	120	240	10240	1280	480	1920	640	80	80	120	<10	30	<10	<10	<10	<10	<10	<10
PM/2007/99	<10	<10	160	240	20	80	30	<10	320	120	10	<10	10240	3840	5120	1920	<10	120	80	<10	60	60	40	<10
NL/1/02	<10	<10	<10	30	20	120	<10	<10	160	30	20	<10	320	640	160	960	<10	120	30	<10	<10	<10	40	<10
FU/411/02	<10	<10	<10	160	<10	20	<10	<10	40	30	<10	<10	320	1920	60	5120	40	240	40	120	240	320	20	<10
CF/7/04	<10	<10	<10	<10	<10	<10	<10	<10	<10	<10	<10	<10	30	480	<10	1920	60	640	160	240	320	640	<10	<10
WN/67/05	<10	<10	<10	<10	<10	<10	<10	<10	<10	<10	<10	<10	30	60	<10	160	40	240	1920	320	480	320	<10	60
BR/10/07	<10	<10	<10	<10	<10	<10	<10	<10	<10	10	<10	<10	<10	240	<10	960	160	2560	480	1280	1920	1280	120	30
PE/16/09	<10	<10	<10	<10	<10	<10	<10	<10	<10	<10	<10	<10	<10	<10	<10	<10	<10	<10	<10	60	30	60	1280	480
VI/361/11	<10	<10	<10	<10	<10	<10	<10	<10	<10	<10	<10	<10	<10	30	<10	40	<10	<10	20	60	30	30	160	80
NL/63/11	<10	<10	<10	<10	30	<10	<10	<10	<10	<10	<10	<10	<10	40	<10	60	10	<10	60	240	80	60	960	640

## Sheet: Dataset S4
Dataset S4: The subset of the HI table used to calculate the antigenic map based on the high-responding human sera (Figure 2).
	S95-1	S00-1	S00-2	S04-1	S04-2	S04-3
NL/938/92	1920	<10	<10	40	<10	<10
ST/20/93	960	<10	<10	30	<10	<10
FI/381/95	1280	<10	40	80	20	<10
WU/359/95	1280	20	20	80	10	20
SY/5/97	640	240	240	320	40	640
HK/280/97	1920	80	120	160	80	60
PM/2007/99	160	640	480	320	240	640
NL/1/02	10	240	160	80	240	240
FU/411/02	<10	120	40	160	320	1280
CF/7/04	<10	30	30	240	960	960
WN/67/05	<10	<10	<10	30	160	80
BR/10/07	<10	<10	<10	<10	320	120
VI/361/11	<10	20	<10	<10	20	80
NL/63/11	<10	<10	<10	30	60	80

## Sheet: Dataset S5
Dataset S5: The subset of the HI table used to calculate the antigenic map of ferret sera in Figure 3 using the same subset of viruses as Dataset S4.
	GU/54/89	NL/620/89	HK/34/90	BE/32A/92	BE/32V/92	GD/25/93	NA/933/95	NL/47/95	NL/218/95	SP/1/96	SY/5A/97	NL/22/03	NL/88/03	WY/3/03	WE/1/04	HI/52/05	BR/10/07	UR/716/07	NL/377/08	PE/16/09	VI/210/09
NL/938/92	160	480	2560	1920	1280	60	<10	<10	80	<10	<10	<10	<10	<10	<10	<10	<10	<10	<10	<10	<10
ST/20/93	480	480	640	7680	320	320	40	480	960	30	<10	<10	<10	<10	<10	<10	<10	<10	<10	<10	<10
FI/381/95	<10	<10	160	1280	80	320	1920	2560	640	240	320	<10	30	20	<10	<10	<10	<10	<10	<10	<10
WU/359/95	<10	240	80	480	40	60	5120	320	240	960	480	<10	<10	<10	<10	<10	<10	<10	<10	<10	<10
SY/5/97	<10	<10	40	40	<10	<10	160	80	20	<10	10240	320	480	320	<10	80	10	40	40	<10	<10
HK/280/97	<10	80	480	1920	120	240	10240	1280	480	1920	640	80	80	120	30	<10	<10	<10	<10	<10	<10
PM/2007/99	<10	160	240	80	30	<10	320	120	10	<10	10240	3840	5120	1920	120	80	<10	60	60	40	<10
NL/1/02	<10	<10	30	120	<10	<10	160	30	20	<10	320	640	160	960	120	30	<10	<10	<10	40	<10
FU/411/02	<10	<10	160	20	<10	<10	40	30	<10	<10	320	1920	60	5120	240	40	120	240	320	20	<10
CF/7/04	<10	<10	<10	<10	<10	<10	<10	<10	<10	<10	30	480	<10	1920	640	160	240	320	640	<10	<10
WN/67/05	<10	<10	<10	<10	<10	<10	<10	<10	<10	<10	30	60	<10	160	240	1920	320	480	320	<10	60
BR/10/07	<10	<10	<10	<10	<10	<10	<10	10	<10	<10	<10	240	<10	960	2560	480	1280	1920	1280	120	30
VI/361/11	<10	<10	<10	<10	<10	<10	<10	<10	<10	<10	<10	30	<10	40	<10	20	60	30	30	160	80
NL/63/11	<10	<10	<10	<10	<10	<10	<10	<10	<10	<10	<10	40	<10	60	<10	60	240	80	60	960	640

## Sheet: Dataset S6
Dataset S6: The subset of the HI table used to calculate the antigenic map based on all human sera that had at least one titer of 240 or higher (Figure 4A, B).
	S95-1	S00-1	S00-2	S04-1	S04-2	S04-3	S10-1	S10-2
VI/1/89	640	<10	<10	<10	<10	<10	20	40
NL/938/92	1920	<10	<10	40	<10	<10	<10	<10
ST/20/93	960	<10	<10	30	<10	<10	<10	10
FI/381/95	1280	<10	40	80	20	<10	<10	<10
WU/359/95	1280	20	20	80	10	20	<10	<10
SY/5/97	640	240	240	320	40	640	<10	10
HK/280/97	1920	80	120	160	80	60	<10	<10
PM/2007/99	160	640	480	320	240	640	10	10
NL/1/02	10	240	160	80	240	240	20	20
FU/411/02	<10	120	40	160	320	1280	<10	40
CF/7/04	<10	30	30	240	960	960	30	40
WN/67/05	<10	<10	<10	30	160	80	160	80
BR/10/07	<10	<10	<10	<10	320	120	240	320
PE/16/09	<10	<10	<10	<10	<10	<10	80	80
VI/361/11	<10	20	<10	<10	20	80	40	30
NL/63/11	<10	<10	<10	30	60	80	240	160

## Sheet: Dataset S7
Dataset S7: The subset of the HI table used to calculate the antigenic map of ferret sera in Figure 4C, D using the same subset of viruses as Dataset S6.
	GU/54/89	NL/620/89	HK/34/90	BE/32A/92	BE/32V/92	GD/25/93	NA/933/95	NL/47/95	NL/218/95	SP/1/96	SY/5A/97	NL/22/03	NL/88/03	WY/3/03	WE/1/04	HI/52/05	BR/10/07	UR/716/07	NL/377/08	PE/16/09	VI/210/09
VI/1/89	5120	640	120	120	120	<10	<10	<10	20	<10	<10	<10	<10	<10	<10	<10	<10	<10	<10	<10	<10
NL/938/92	160	480	2560	1920	1280	60	<10	<10	80	<10	<10	<10	<10	<10	<10	<10	<10	<10	<10	<10	<10
ST/20/93	480	480	640	7680	320	320	40	480	960	30	<10	<10	<10	<10	<10	<10	<10	<10	<10	<10	<10
FI/381/95	<10	<10	160	1280	80	320	1920	2560	640	240	320	<10	30	20	<10	<10	<10	<10	<10	<10	<10
WU/359/95	<10	240	80	480	40	60	5120	320	240	960	480	<10	<10	<10	<10	<10	<10	<10	<10	<10	<10
SY/5/97	<10	<10	40	40	<10	<10	160	80	20	<10	10240	320	480	320	<10	80	10	40	40	<10	<10
HK/280/97	<10	80	480	1920	120	240	10240	1280	480	1920	640	80	80	120	30	<10	<10	<10	<10	<10	<10
PM/2007/99	<10	160	240	80	30	<10	320	120	10	<10	10240	3840	5120	1920	120	80	<10	60	60	40	<10
NL/1/02	<10	<10	30	120	<10	<10	160	30	20	<10	320	640	160	960	120	30	<10	<10	<10	40	<10
FU/411/02	<10	<10	160	20	<10	<10	40	30	<10	<10	320	1920	60	5120	240	40	120	240	320	20	<10
CF/7/04	<10	<10	<10	<10	<10	<10	<10	<10	<10	<10	30	480	<10	1920	640	160	240	320	640	<10	<10
WN/67/05	<10	<10	<10	<10	<10	<10	<10	<10	<10	<10	30	60	<10	160	240	1920	320	480	320	<10	60
BR/10/07	<10	<10	<10	<10	<10	<10	<10	10	<10	<10	<10	240	<10	960	2560	480	1280	1920	1280	120	30
PE/16/09	<10	<10	<10	<10	<10	<10	<10	<10	<10	<10	<10	<10	<10	<10	<10	<10	60	30	60	1280	480
VI/361/11	<10	<10	<10	<10	<10	<10	<10	<10	<10	<10	<10	30	<10	40	<10	20	60	30	30	160	80
NL/63/11	<10	<10	<10	<10	<10	<10	<10	<10	<10	<10	<10	40	<10	60	<10	60	240	80	60	960	640
